# Supplementary material for: HD-AGPs as Speciation Genes: Positive Selection on a Proline-Rich Domain in Non-Hybridizing Species of Petunia, Solanum, and Nicotiana
Source: Plants (Basel). 2019 Jul 8;8(7):211. doi: 10.3390/plants8070211 (PMC6681252; doi:10.3390/plants8070211)
Supplement: Supplementary file 1 [file plants-08-00211-s001.zip]

Archive with 4 entries (3 files):
- Supplementary Material-final/
- Supplementary Material-final/Supplementary Material.Figure S1.Multiple alignment of HD-AGP nucleotide sequences.docx
- Supplementary Material-final/Supplementary Material.Table S1.Covariance matrix for 15 species.docx
- Supplementary Material-final/Supplementary Material.Table S2.Primer sequences.docx
